# Supplementary material for: Anti-Cryptosporidium efficacy of BKI-1708, an inhibitor of Cryptosporidium calcium-dependent protein kinase 1
Source: PLoS Negl Trop Dis. 2025 Jul 30;19(7):e0013263. doi: 10.1371/journal.pntd.0013263 (PMC12310023; doi:10.1371/journal.pntd.0013263)
Supplement: S1 Data — (XLSX) [file pntd.0013263.s024.xlsx]

## Sheet: CALIBR crypto screen 1
Calibr Crypto Panel 2				Log EC50 comparisons						Sterling Lab C. parvum Spot Count				Bunch Grass Farm C. parvum Spot Count				Wild C. parvum Spot Count				C. hominis Spot Count				HCT-8 Cell Count (Host cells infected with Sterling oocysts)			72H HEK293T Cytotoxicity
										2018-06-18				2018-06-18				2018-06-18				2018-07-02				2018-06-18			2018-07-06
Source ID	Library	Structure	Overlay	BGF:SL	Wild:SL	Ch:SL	Wild:BGF	Ch:BGF	Wild:Ch	Curve Fit	Mode	EC50 (uM)	EC90 (uM)	Curve Fit	Mode	EC50 (uM)	EC90 (uM)	Curve Fit	Mode	EC50 (uM)	EC90 (uM)	Curve Fit	Mode	EC50 (uM)	EC90 (uM)	Curve Fit	Mode	CC50 (uM)	Curve Fit	Mode	CC50 (uM)
Nitazoxanide	Control			1.06903	1.10019	1.04698	1.02915	0.979367	1.05083		=	3.94478	20.7603		=	6.98659	16.757		=	9.04327	15.6634		=	5.82031	278.118		=	19.9386		=	40.2976
5-fluoro-2'-deoxyuridine	Control			0.870146	1.28139	2.70074	1.47262	3.10378	0.47446		=	0.00366983	0.00996551		=	0.00309973	0.0117078		=	0.00529095	0.0804096		=	0.0334938	0.678748		=	0.0790188		=	0.00722823
Puromycin	Control			1.01443	1.0997	1.4732	1.08405	1.45224	0.746472		=	0.164568	0.405823		=	0.177146	0.39836		=	0.273725	1.91616		=	1.84124	3.5704		=	3.10148		=	0.318666
BKI-1294	Calibr			1.23818	0.946454	1.29182	0.764391	1.04332	0.73265		=	0.468053	8.2851		=	2.02444	5.4373		=	0.336752	27.2769		=	2.81544	14.8357		>	25		=	22.1686
BKI-1708	University of Washington			1.19774	0.888462	1.4492	0.741783	1.20995	0.61307		=	0.0873433	1.06738		=	0.21139	1.66794		=	0.0530528	4.29728		=	0.650478	1.52601		>	25		>	40

## Sheet: CALIBR crypto screen 2
20220628 Crypto Panel 3 - Replicate 1
Compound		EC50 comparisons			Overlay Graph	Bunch Grass Farm C. parvum Count			HCT-8 cells infected with BGF Cp		UA Nanoluc C. parvum Count			HCT-8 cells infected with UA Nluc Cp		TU502 C. hominis Count			HCT-8 cells infected with Ch
Structure ID	Structure	Ch/BGF	Ch/UA Nluc	BGF/UA Nluc	Overlay	Curve	EC50 (uM)	EC90 (uM)	Curve	CC50 (uM)	Curve	EC50 (uM)	EC90 (uM)	Curve	CC50 (uM)	Curve	EC50 (uM)	EC90 (uM)	Curve	CC50 (uM)
Control (Nitazoxanide)		0.727154	#VALUE!	#VALUE!			11.3031	19.5775		>30		>30	>30		>30		8.21909	14.2359		>30
Control (Floxuridine)		1.28759	1.18561	0.920799			0.0397021	0.0687661		0.19162		0.043117	0.157853		0.196454		0.0511202	0.195815		0.0718144
Control (Puromycin)		1.81015	2.16901	1.19824			0.403223	1.14042		3.09357		0.336511	1.02392		2.9724		0.729896	1.90221		2.65804
Control (Clofazimine)		4.32719	21.9151	5.0645			0.119408	2.70881		>25		0.0235774	0.392074		>25		0.516699	1.18575		>25
BKI-1862		1.1815	0.978929	0.828551			0.388034	0.96573		>25		0.468329	1.46127		>25		0.458461	1.92719		>25
20220712 Crypto Panel 3 - Replicate 2
Compound		EC50 comparisons			Overlay Graph	Bunch Grass Farm C. parvum Count			HCT-8 cells infected with BGF Cp		UA Nanoluc C. parvum Count			HCT-8 cells infected with UA Nluc Cp		TU502 C. hominis Count			HCT-8 cells infected with Ch
structure_id	Structure	Ch/BGF	Ch/UA Nluc	BGF/UA Nluc	Overlay	Curve	EC50 (uM)	EC90 (uM)	Curve	CC50 (uM)	Curve	EC50 (uM)	EC90(uM)	Curve	CC50 (uM)	Curve	EC50 (uM)	EC90 (uM)	Curve	CC50(uM)
Control (Nitazoxanide)		0.997018	1.26659	1.27038			6.04863	11.9527		>30		4.76129	24.995		>30		6.0306	12.261		>30
Control (Floxuridine)		1.00677	0.884451	0.878506			0.0290407	0.0859535		0.0802709		0.0330569	0.116838		0.0429756		0.0292372	0.221558		0.00904893
Control (Puromycin)		1.83875	2.16261	1.17613			0.274168	0.846598		2.80882		0.233109	1.31514		2.36947		0.504126	1.49817		2.80513
Control (Clofazimine)		1.04282	10.5555	10.1221			0.678325	1.17489		>25		0.0670145	1.37126		>25		0.707373	1.52342		>25
BKI-1862		1.73261	2.01751	1.16443			0.246915	0.568607		>25		0.212047	1.01013		>25		0.427807	1.41351		>25
