# Supplementary material for: Anti-Cryptosporidium efficacy of BKI-1708, an inhibitor of Cryptosporidium calcium-dependent protein kinase 1
Source: PLoS Negl Trop Dis. 2025 Jul 30;19(7):e0013263. doi: 10.1371/journal.pntd.0013263 (PMC12310023; doi:10.1371/journal.pntd.0013263)
Supplement: S2 Data — (XLSX) [file pntd.0013263.s025.xlsx]

## Sheet: Cp Mouse Efficacy 1
													Day 6							Day 7							Day 8
	RLU standardized by fecal weight												Weight			RLU				Weight			RLU				Weight			RLU
	Day p.i.	6	7	8	9	10	13	15	17	20			Initial (g)	Final (g)	Poop (mg)	Raw	Normalized			Initial (g)	Final (g)	Poop (mg)	Raw	Normalized			Initial (g)	Final (g)	Poop (mg)	Raw	Normalized
A	Untreated	64101.1	296215	2.02755e+06	1.68788e+07	1.47853e+07	5.53633e+06	#DIV/0!	#DIV/0!	#DIV/0!		A	1.126	1.3	174	557680	64101.1		A	1.138	1.272	134	1984640	296215		A	1.126	1.233	107	10847392	2.02755e+06
B	1369 100 mg/kg QD	145575	58585.2	35440.9	6016.79	3977.14	661.022	1406.67	3112	5143.23		B	1.126	1.292	166	1208272	145575		B	1.126	1.215	89	260704	58585.2		B	1.126	1.312	186	329600	35440.9
F	1708 60 mg/kg QD x3	261477	201812	45025.6	3245.31	215.355	92.9032	77.9487	33.1034	66.8657		F	1.126	1.326	200	2614768	261477		F	1.138	1.375	237	2391472	201812		F	1.138	1.321	183	411984	45025.6
G	1708 30 mg/kg QD x3	182425	166343	154844	14086.8	2907.12	390.872	401.311	224	904.258		G	1.138	1.28	142	1295216	182425		G	1.138	1.285	147	1222624	166343		G	1.138	1.218	80	619376	154844
H	1708 15 mg/kg QD x3	86103.7	18616.7	49446.2	4543.37	1390.93	89.243	665.098	115.122	86.0914		H	1.126	1.234	108	464960	86103.7		H	1.138	1.279	141	131248	18616.7		H	1.138	1.319	181	447488	49446.2
I	1708 8 mg/kg QD x3	118816	653466	4.13514e+06	1.37167e+06	1.76398e+06	414889	314604	909079	1.87912e+06		I	1.126	1.253	127	754480	118816		I	1.126	1.213	87	2842576	653466		I	1.126	1.21	84	17367584	4.13514e+06
													Day 9							Day 10							Day 13
													Weight			RLU				Weight			RLU				Weight			RLU
													Initial (g)	Final (g)	Poop (mg)	Raw	Normalized			Initial (g)	Final (g)	Poop (mg)	Raw	Normalized			Initial (g)	Final (g)	Poop (mg)	Raw	Normalized
												A	1.138	1.183	45	37977328	1.68788e+07		A	1.138	1.183	45	33267024	1.47853e+07		A	1.138	1.181	43	11903104	5.53633e+06
												B	1.126	1.207	81	24368	6016.79		B	1.138	1.243	105	20880	3977.14		B	1.138	1.275	137	4528	661.022
												F	1.126	1.239	113	18336	3245.31		F	1.126	1.337	211	2272	215.355		F	1.137	1.261	124	576	92.9032
												G	1.138	1.232	94	66208	14086.8		G	1.126	1.244	118	17152	2907.12		G	1.136	1.285	149	2912	390.872
												H	1.126	1.328	202	45888	4543.37		H	1.138	1.213	75	5216	1390.93		H	1.125	1.376	251	1120	89.243
												I	1.138	1.21	72	4938000	1.37167e+06		I	1.138	1.246	108	9525504	1.76398e+06		I	1.136	1.267	131	2717520	414889
													Day 15							Day 17							Day 20
													Weight			RLU				Weight			RLU				Weight			RLU
													Initial (g)	Final (g)	Poop (mg)	Raw	Normalized			Initial (g)	Final (g)	Poop (mg)	Raw	Normalized			Initial (g)	Final (g)	Poop (mg)	Raw	Normalized
												A			0		#DIV/0!		A			0		#DIV/0!		A			0		#DIV/0!
												B	1.137	1.233	96	6752	1406.67		B	1.139	1.219	80	12448	3112		B	1.127	1.251	124	31888	5143.23
												F	1.125	1.203	78	304	77.9487		F	1.138	1.225	87	144	33.1034		F	1.138	1.205	67	224	66.8657
												G	1.138	1.382	244	4896	401.311		G	1.127	1.287	160	1792	224		G	1.127	1.282	155	7008	904.258
												H	1.126	1.33	204	6784	665.098		H	1.138	1.302	164	944	115.122		H	1.138	1.335	197	848	86.0914
												I	1.138	1.305	167	2626944	314604		I	1.127	1.259	132	5999920	909079		I	1.139	1.294	155	14563168	1.87912e+06

## Sheet: Cp Mouse Efficacy 2
													Day 6							Day 7							Day 8
	RLU standardized by fecal weight												Weight			RLU				Weight			RLU				Weight			RLU
	Day p.i.	6	7	8	9	10	13	15	17	20			Initial (g)	Final (g)	Poop (mg)	Raw	Normalized			Initial (g)	Final (g)	Poop (mg)	Raw	Normalized			Initial (g)	Final (g)	Poop (mg)	Raw	Normalized
	Untreated	72764.7	35328	167483	287934	1.76538e+06	2625000	3.08649e+06	808889	481081		A	0.961	1.038	77	280144	72764.7		A	0.962	1.062	100	176640	35328		A	0.971	1.01	39	326592	167483
	1369 100 mg/kg QD	83327.1	4456.64	5345.19	1150.14	253.585	991	225.574	34	50.1961		B	0.976	1.122	146	608288	83327.1		B	0.979	1.116	137	30528	4456.64		B	0.983	1.145	162	43296	5345.19
	1708 60 mg/kg x 1 day	144085	44625.3	11405.5	12434.8	12328.6	774	399.304	726.316	524.944		E	0.978	1.091	113	814080	144085		E	0.962	1.114	152	339152	44625.3		E	0.981	1.076	95	54176	11405.5
	1708 30 mg/kg x 1 days	39645.3	24640	55471.1	16819.8	20341.6	2841	3045.52	975.059	410.074		F	0.963	1.092	129	255712	39645.3		F	0.964	1.092	128	157696	24640		F	0.961	1.082	121	335600	55471.1
	1708 15 mg/kg x 1 days	18713.3	21344.4	110381	122510	529670	94084	6869.33	20101.8	10091.2		G	0.959	1.245	286	267600	18713.3		G	0.979	1.153	174	185696	21344.4		G	0.977	1.046	69	380816	110381
	1708 15 mg/kg x 2 days	118950	269383	14630.3	18635.1	18369.5	1962	2387.45	1160	4093.58		H	0.978	1.063	85	505536	118950		H	0.977	1.022	45	606112	269383		H	0.971	1.078	107	78272	14630.3
	1708 15 mg/kg x 3 days	251957	85920.3	79353.6	5064.53	1310.64	474	57.0435	57.0115	227.368		I	0.98	1.054	74	932240	251957		I	0.963	1.109	146	627218	85920.3		I	0.977	1.077	100	396768	79353.6
													Day 9							Day 10							Day 13
													Weight			RLU				Weight			RLU				Weight			RLU
													Initial (g)	Final (g)	Poop (mg)	Raw	Normalized			Initial (g)	Final (g)	Poop (mg)	Raw	Normalized			Initial (g)	Final (g)	Poop (mg)	Raw	Normalized
												A	0.989	1.028	39	561472	287934		A	0.977	1.029	52	4590000	1.76538e+06		A	0.978	1.074	96	12600000	2625000
												B	0.978	1.047	69	3968	1150.14		B	0.974	1.186	212	2688	253.585		B	0.961	1.063	102	5056	991
												E	0.981	1.066	85	52848	12434.8		E	0.971	1.119	148	91232	12328.6		E	0.959	1.1	141	5456	774
												F	0.978	1.099	121	101760	16819.8		F	0.978	1.156	178	181040	20341.6		F	0.982	1.088	106	15056	2841
												G	0.981	1.084	103	630928	122510		G	0.985	1.076	91	2410000	529670		G	0.962	1.034	72	338704	94084
												H	0.984	1.065	81	75472	18635.1		H	0.967	1.051	84	77152	18369.5		H	0.961	1.167	206	20208	1962
												I	0.963	1.113	150	37984	5064.53		I	0.969	1.063	94	6160	1310.64		I	0.985	1.039	54	1280	474
													Day 15							Day 17							Day 20
													Weight			RLU				Weight			RLU				Weight			RLU
													Initial (g)	Final (g)	Poop (mg)	Raw	Normalized			Initial (g)	Final (g)	Poop (mg)	Raw	Normalized			Initial (g)	Final (g)	Poop (mg)	Raw	Normalized
												A	0.979	1.016	37	5710000	3.08649e+06		A	0.963	1.008	45	1820000	808889		A	0.963	1.074	111	2670000	481081
												B	0.973	1.156	183	2064	225.574		B	0.966	1.126	160	272	34		B	0.985	1.087	102	256	50.1961
												E	0.969	1.199	230	4592	399.304		E	0.96	1.112	152	5520	726.316		E	0.985	1.074	89	2336	524.944
												F	0.96	1.105	145	22080	3045.52		F	0.971	1.056	85	4144	975.059		F	0.964	1.099	135	2768	410.074
												G	0.959	1.109	150	51520	6869.33		G	0.985	1.051	66	66336	20101.8		G	0.978	1.064	86	43392	10091.2
												H	0.965	1.067	102	12176	2387.45		H	0.972	1.132	160	9280	1160		H	0.972	1.025	53	10848	4093.58
												I	0.986	1.216	230	656	57.0435		I	0.96	1.134	174	496	57.0115		I	0.968	1.044	76	864	227.368

## Sheet: Cp Mouse Efficacy 3
													Day 6							Day 7							Day 8
	RLU standardized by fecal weight												Weight			RLU				Weight			RLU				Weight			RLU
	Day p.i.	6	7	8	9	10	13	15	17	20			Initial (g)	Final (g)	Poop (mg)	Raw	Normalized			Initial (g)	Final (g)	Poop (mg)	Raw	Normalized			Initial (g)	Final (g)	Poop (mg)	Raw	Normalized
A	Untreated	142960	575517	199612	246004	106653	7570.33	9312	2838.81	865.778		A	0.994	1.102	108	771984	142960		A	1.022	1.124	102	2935136	575517		A	1.038	1.27	232	2315504	199612
B	1369 100 mg/kg QD	141868	7740.85	726.486	116.923	386.667	46.0432	45	25.7286	34.8515		B	1.004	1.093	89	631312	141868		B	1.015	1.157	142	54960	7740.85		B	1.009	1.194	185	6720	726.486
E	1862 30 mg/kg x 3 d	163279	191176	11969	289.811	50.5263	29.2958	20.6897	290.11	23.2727		E	1.001	1.135	134	1093968	163279		E	1.009	1.077	68	650000	191176		E	1.014	1.076	62	37104	11969
F	1862 15 mg/kg x 3 d	200084	110259	111757	1398.01	284.272	36.8345	29.1971	31.6484	66.2069		F	1.015	1.164	149	1490624	200084		F	1.037	1.196	159	876560	110259		F	1.008	1.128	120	670544	111757
G	1862 8 mg/kg x 3 d	226943	75396.7	146320	15516.2	4240	467.879	409.18	60.8	214.215		G	1.009	1.131	122	1384352	226943		G	1.005	1.223	218	821824	75396.7		G	1.014	1.217	203	1485152	146320
													Day 9							Day 10							Day 13
													Weight			RLU				Weight			RLU				Weight			RLU
													Initial (g)	Final (g)	Poop (mg)	Raw	Normalized			Initial (g)	Final (g)	Poop (mg)	Raw	Normalized			Initial (g)	Final (g)	Poop (mg)	Raw	Normalized
												A	1.014	1.111	97	1193120	246004		A	1.01	1.113	103	549264	106653		A	1.009	1.222	213	80624	7570.33
												B	1.01	1.114	104	608	116.923		B	1.01	1.058	48	928	386.667		B	1.002	1.141	139	320	46.0432
												E	1.013	1.119	106	1536	289.811		E	0.993	1.126	133	336	50.5263		E	0.995	1.137	142	208	29.2958
												F	1.013	1.154	141	9856	1398.01		F	1.009	1.215	206	2928	284.272		F	1.001	1.279	278	512	36.8345
												G	1.011	1.22	209	162144	15516.2		G	1.036	1.232	196	41552	4240		G	1.004	1.268	264	6176	467.879
													Day 15							Day 17							Day 20
													Weight			RLU				Weight			RLU				Weight			RLU
													Initial (g)	Final (g)	Poop (mg)	Raw	Normalized			Initial (g)	Final (g)	Poop (mg)	Raw	Normalized			Initial (g)	Final (g)	Poop (mg)	Raw	Normalized
												A	1.009	1.149	140	65184	9312		A	1	1.202	202	28672	2838.81		A	1.035	1.215	180	7792	865.778
												B	1.002	1.13	128	288	45		B	1.003	1.202	199	256	25.7286		B	1.038	1.139	101	176	34.8515
												E	1.011	1.243	232	240	20.6897		E	1.012	1.194	182	2640	290.11		E	1.001	1.166	165	192	23.2727
												F	1.023	1.297	274	400	29.1971		F	0.996	1.178	182	288	31.6484		F	1.01	1.068	58	192	66.2069
												G	0.991	1.235	244	4992	409.18		G	1.011	1.211	200	608	60.8		G	0.992	1.113	121	1296	214.215
