# Supplementary material for: Anti-Cryptosporidium efficacy of BKI-1708, an inhibitor of Cryptosporidium calcium-dependent protein kinase 1
Source: PLoS Negl Trop Dis. 2025 Jul 30;19(7):e0013263. doi: 10.1371/journal.pntd.0013263 (PMC12310023; doi:10.1371/journal.pntd.0013263)
Supplement: S3 Data — (XLSX) [file pntd.0013263.s026.xlsx]

## Sheet: Mouse PK BKI-1708
	15 mg/kg 1708 Plasma levels (µM)						(1862) MMV Plasma levels (µM)
(min)	M1	M2	M3	AVG		(min)	M1	M2	M3	AVG
30	4.94	2.77	5.46	4.39		30	6.91	5.48	3.88	5.42
60	4.4	3	5.51	4.3		60	11.63	10.03	8.27	9.98
120	2.47	1	3.96	2.48		120	14.05	7.59	13.04	11.56
240	0.46	0.5	2.34	1.1		240	9.12	6.94	12.77	9.61
360	0.17	0.22	0.75	0.38		360	5.37	3.7	6.11	5.06
1440	0	0	0.05	0.02		1440	0.09	0.04	0.25	0.13
Tmax	30	60	60	50	(min)
Cmax	4.94	3	5.51	4.48	(µM)
AUC	649.59	408.74	1533.69	864.01	(min*µmol/L)
T1/2	63.97	86.45	107.36	85.93	(min)
Cl/F	0.00113	0.00181	0.000498	0.00114	(L/min)
	15 mg/kg 1708 Plasma levels (µM)						(1862) MMV Plasma levels (µM)
(min)	M1	M2	M3	AVG		(min)	M1	M2	M3	AVG
30	12.52	10.75	5.38	9.55		30	6.33	6.59	1.72	4.88
60	9.77	9.09	9	9.29		60	11.01	11.43	7.17	9.87
120	4.95	4.46	8.04	5.82		120	14.8	13.22	11.36	13.13
240	1.13	0.99	3.63	1.91		240	10.55	8.18	9.08	9.27
360	0.6	0.56	1.52	0.89		360	4.79	5.1	7.59	5.83
1440	0	0	0.02	0.01		1440	0.03	0.05	0.28	0.12
Tmax	30	30	60	40	(min)
Cmax	12.52	10.75	9	10.76	(µM)
AUC	1500.59	1350.12	2652.96	1834.56	(min*µmol/L)
T1/2	78.83	80.17	158.19	105.73	(min)
Cl/F	0.000506	0.000563	0.000286	0.000452	(L/min)
	3 mg/kg IV plasma levels (µM)						(1862) Plasma levels (µM)
(min)	M1	M2	M3	AVG		(min)	M1	M2	M3	AVG
5	2.1	5.3	2.73	3.38		5	0.79	1.43	0.44	0.89
15	1.93	2.53	1.86	2.11		15	1.12	1.63	0.71	1.15
30	1.35	1.34	0.98	1.22		30	3.29	1.7	0.8	1.93
60	0.71	0.58	0.92	0.74		60	2.06	2.3	1.4	1.92
120	0.32	0.53	0.6	0.48		120	2.17	3.26	2.3	2.58
240	0.05	0	0.04	0.03		240	1.21	1.44	1.52	1.39
360	0	0	0	0		360	0.78	0.72	0.96	0.82
T1/2	43.52	37.97	42.45	41.31	(min)
C0	2.19	7.67	3.31	4.39	(µM)
VSS	3.13	2.09	2.85	2.69	(L/kg)
VZ	3.34	2.17	2.67	2.73	(L/kg)
AUC0-t	139.48	162.7	171.84	158.01	(min*µmol/L)
AUC0-∞	142.62	191.74	174.29	169.55	(min*µmol/L)
CLP	53.25	39.6	43.64	45.5	(mL/min/kg)
MRT	58.87	52.81	65.35	59.01	(min)
	3 mg/kg IV plasma levels (µM)						(1862) Plasma levels (µM)
(min)	M1	M2	M3	AVG		(min)	M1	M2	M3	AVG
5	4.93	4.64	4.91	4.83		5	1.06	1.17	1.1	1.11
15	4.5	3.52	3.57	3.86		15	2.68	1.14	1.52	1.78
30	4.43	2.62	4.34	3.8		30	3.63	2.15	3.39	3.05
60	2.01	1.39	2.73	2.04		60	4.21	2.02	4.73	3.65
120	0.72	1.07	0.92	0.9		120	4.31	4.23	4.35	4.3
240	0.21	0.34	0.25	0.27		240	1.95	2	3.04	2.33
360	<0.08	<0.08	<0.08	<0.08		360	0.58	0.81	1.35	0.92
T1/2	49.3	66.32	53.84	56.49	(min)
C0	5.16	5.32	5.77	5.42	(µM)
VSS	1.1	1.8	1.18	1.36	(L/kg)
VZ	1.22	1.86	1.29	1.46	(L/kg)
AUC0-t	373.67	329.94	414.27	372.63	(min*µmol/L)
AUC0-∞	388.75	362.28	433.69	394.91	(min*µmol/L)
CLP	17.16	19.44	16.54	17.71	(mL/min/kg)
MRT	54.23	68.97	59.65	60.95	(min)

## Sheet: Mouse PK BKI-1862
	BKI-1862 30 mg/kg PO Plasma levels (uM)
(min)	M1	M2	M3	AVG
30	7.17	4.57	11.62	7.79
60	12.05	10.24	10.92	11.07
120	13.9	13.91	6.59	11.47
240	7.67	10.34	4.97	7.66
360	4.31	5.44	2.43	4.06
1440	0.1	0.1	0.04	0.08
Tmax	120	120	30	90	(min)
Cmax	13.9	13.91	11.62	13.14	(uM)
AUC	5595.76	6436.45	3521.55	5184.59	(min*uM)
T1/2	188.83	183.3	180.21	184.11	(min)
Cl/F	0.000273	0.000238	0.000434	0.000315	(L/min)
F				0.4325	(%)
	BKI-1862 1 mg/kg IV Plasma levels (uM)
(min)	M1	M2	M3	AVG
5	3.038	3.158	3.597	3.264
15	2.203	2.988	1.467	2.219
30	2.264	1.83	2.795	2.296
60	1.668	1.429	1.301	1.466
120	1.52	0.708	1.086	1.105
240	0.51	0.622	0.395	0.509
360	<0.2	0.432	<0.2	0.432
T1/2	101.84	129.17	86.67	105.89	(min)
C0	3.57	3.25	5.63	4.15	(µM)
VSS	0.83	1.17	0.81	0.93	(L/kg)
VZ	0.88	1.08	0.86	0.94	(L/kg)
AUC0-t	352.64	338.91	302.27	331.27	(min*µmol/L)
AUC0-∞	427.57	419.42	351.66	399.55	(min*µmol/L)
CLP	5.96	5.79	6.87	6.21	(mL/min/kg)
MRT	85.98	119.98	76.84	94.27	(min)
