# Supplementary material for: Anti-Cryptosporidium efficacy of BKI-1708, an inhibitor of Cryptosporidium calcium-dependent protein kinase 1
Source: PLoS Negl Trop Dis. 2025 Jul 30;19(7):e0013263. doi: 10.1371/journal.pntd.0013263 (PMC12310023; doi:10.1371/journal.pntd.0013263)
Supplement: S4 Data — (XLSX) [file pntd.0013263.s027.xlsx]

## Sheet: Mouse GI exposure PK
Mouse GIT PK
	Plasma			Duodenum			Jujenum			Illeum			Cecum/Colon			Brains
	1708	1862		1708	1862		1708	1862		1708	1862		1708	1862			1708	1862
Time (hr)	uM			uM			uM			uM			uM			Time (hr)	uM
0.5	10.3741	15.2632		6.38187	4.43233		2.09885	1.13994		0.66783	0.510983		0.59524	0.696451		0.5	0.156334	0.0390629
0.5	10.5474	12.4536		9.43292	4.91759		2.1613	1.40644		0.496063	0.376819		0.532002	0.548206		0.5	0.216496	0.0567586
0.5	10.4143	13.2864		4.6394	2.88368		2.91137	0.883959		0.930021	0.322943		0.45117	0.578041		0.5	0.258171	0.0640973
																0.5	0.155271	0.0371182
1	8.67343	23.5097		2.99203	7.57023		1.83046	2.17617		0.413591	0.522905		0.495058	1.06272		0.5	0.224031	0.0518115
1	10.1931	27.421		2.15026	3.78742		1.44177	2.52302		1.57615	0.95506		0.366736	0.691075		0.5	0.282237	0.072556
1	3.83968	9.7495		11.6792	4.55614		0.348813	0.472152		0.139738	0.145355		0.248639	0.351435
																1	0.393831	0.260374
2	4.97337	32.2189		1.39188	8.15303		0.257453	1.06059		2.3579	2.83496		0.542965	1.5356		1	0.20042	0.128052
2	3.80532	35.3144		1.07381	9.43931		0.481338	1.49642		0.258554	1.21714		0.788404	1.35201		1	0.347341	0.226053
2	7.60535	28.0266		2.10824	6.59849		1.51919	1.73451		0.232433	0.519078		0.381961	0.944748		1	0.356898	0.225304
																1	0.0921498	0.047324
4	1.46986	23.5824		0.352965	5.3486		0.116987	0.886396		0.10927	1.15755		0.374071	0.943046		1	0.0879598	0.0499187
4	1.29589	23.8899		0.350914	4.44568		0.139422	1.114		0.114259	0.812265		0.837921	1.92815
4	1.99601	25.0269		0.474515	4.38915		0.391745	1.97707		0.150679	1.15642		0.715254	1.5152		2	0.248506	0.486668
																2	0.21074	0.39472
6	0.653127	17.2182		0.135517	2.8801		0.0768242	0.747151		0.160392	2.54453		0.4716	1.29276		2	0.162556	0.426625
6	2.00721	29.2037		0.719465	7.00516		0.219539	1.43927		0.247466	1.88405		0.873858	2.72649		2	0.171428	0.49692
6	1.03908	21.8412		0.211527	4.195		0.51541	5.12972		0.263392	3.30462		0.544966	1.3124		2	0.24419	0.231454
																2	0.21591	0.229743
8	0.687315	14.6795		0.171715	2.8307		0.0960047	0.796353		0.146592	1.15806		1.25971	2.00554
8	0.486994	9.16154		0.110177	2.10683		0.0638041	0.467758		0.0446402	0.872091		0.380719	1.19485		4	0.0646869	0.441013
8	0.883392	14.5052		0.0706329	1.95115		0.110344	1.38313		0.0647415	1.33599		0.688088	1.51034		4	0.054982	0.388979
																4	0.0666081	0.513851
12	0.472774	9.142		0.1406	2.49561		0.203032	1.28782		0.0539643	0.807465		0.134712	0.693731		4	0.0633264	0.443699
12	0.217641	5.11997		0.159908	1.51692		0.231118	0.780911		0.0379757	0.246257		0.0579924	0.396005		4	0.0937381	0.425136
12	0.461109	8.23003		0.170973	1.82991		0.170099	1.19926		0.0357725	0.458506		0.0798473	0.597469		4	0.0864996	0.41947
																6	0.0314862	0.282606
																6	0.0291853	0.245669
																6	0.10536	0.546385
																6
																6	0.0643568	0.436807
																6	0.044256	0.295307
																8	0.0245413	0.172898
																8	0.028509	0.226806
																8	0.0152224	0.0817438
																8	0.0190594	0.155586
																8	0.0248229	0.141878
																8	0.0234919	0.150077
																12	0.0184072	0.095724
																12	0.0223118	0.120686
																12	0.0137314	0.0500878
																12	0.0133145	0.0785908
																12	0.0163332	0.126216
																12	0.0157736	0.088256
