# Supplementary material for: Anti-Cryptosporidium efficacy of BKI-1708, an inhibitor of Cryptosporidium calcium-dependent protein kinase 1
Source: PLoS Negl Trop Dis. 2025 Jul 30;19(7):e0013263. doi: 10.1371/journal.pntd.0013263 (PMC12310023; doi:10.1371/journal.pntd.0013263)
Supplement: S5 Data — (XLSX) [file pntd.0013263.s028.xlsx]

## Sheet: Cp Calf Efficacy
	Combined controls																					5 mg/kg BID x5
Fecal volume		590	182	546	12	14	775	237	882	578	964	965	540	542	313	625	626	mean	SD	SEM		143	144	672	mean	SD	SEM
	3	2000	300	1050	4000	2600	2500	2000	2250	1850	6600	4250	3900	3120	2000	4100	4250	2923.12	1536.5	372.655		200	850	1500	850	650	375.278
	4	1900	800	2000	5350	7200	2800	600	1510	3275	6200	7600	5000	5800	2250	12750	6550	4474.06	3214.65	779.668		600	950	3500	1683.33	1582.98	913.935
	5	750	3500	3800	5575	3750	5350	2000	2000	1700	3250	5700	5000	3750	3500	4500	5600	3732.81	1526.23	370.166		100	300	3200	1200	1734.94	1001.67
	6	750	900	5000	6600	8250	3000	1000	2500	3200	6400	6200	4500	3000	3800	9450	7200	4484.38	2670.38	647.661		200	300	100	200	100	57.735
	7	650	3700	6000	5750	4000	1400	2100	2100	1300	4300	7000	2150	2250	4600	4500	4250	3503.12	1860.87	451.326		150	75	500	241.667	226.844	130.969
	8	100	3700	5570	5500	8200	3000	500	1500	700	1900	4600	2000	1050	140	6000	4000	3028.75	2440.27	591.852		50	70	100	73.3333	25.1661	14.5297
	9	200	1000	2100	4500	5000	2000	100	100	1500	1300	2800	3000	600	150	150	750	1578.12	1562.47	378.955		100	100	250	150	86.6025	50
	10	100	500	3200	2200	4000	200	300	200	1800	1700	6000	2000	1900	100	100	1500	1612.5	1671.68	405.441		75	100	200	125	66.1438	38.1881
																	total mean	3167.11	128	206.691				total mean	565.417	24	189.23
Urine volume		590	182	546	12	14	775	237	882	578	964	965	540	542	313	625	626	mean	SD	SEM		143	144	672	mean	SD	SEM
	3	700	2500	100	800	200	500	200	250	1000	600	1350	800	750	750	1400	600	842.188	560.689	99.1168		1352	1081	1200	1297.33	688.106	280.918
		500	1250	700	300	600	500	0	500	1000	900	1200	1200	2250	1250	850	1450					2572	1079	500
		1200	3750	800	1100	800	1000	200	750	2000	1500	2550	2000	3000	2000	2250	2050	1684.38	938.744	234.686		3924	2160	1700	2594.67	1173.99	677.802
	4	1800	950	900	50	600	500	1500	1000	2115	1000	700	400	1000	900	1500	1100	1061.41	673.701	119.095		2997	3147	3500	3403.17	1342.57	548.102
		2600	700	2600	1250	300	500	500	1500	1500	900	2200	100	300	1000	500	1500					5663	3612	1500
		4400	1650	3500	1300	900	1000	2000	2500	3615	1900	2900	500	1300	1900	2000	2600	2122.81	1076.4	269.099		8660	6759	5000	6806.33	1830.46	1056.82
	5	2200	600	1500	1050	300	600	800	100	400	1100	2900	1000	800	1500	2000	1000	1175	753.701	133.237		4639	1210	2000	2520.17	1382.93	564.581
		2200	400	1500	2000	1300	1400	2500	250	2100	900	500	100	1750	150	1500	1200					3045	3227	1000
		4400	1000	3000	3050	1600	2000	3300	350	2500	2000	3400	1100	2550	1650	3500	2200	2350	1071.14	267.784		7684	4437	3000	5040.33	2399.58	1385.4
	6	1400	1000	1000	750	250	750	0	250	2700	300	2550	1300	200	1500	2200	2100	1254.69	888.58	157.08		3215	4818	1400	3732.83	1497.26	611.252
		1250	800	4000	2500	1000	800	700	500	1000	100	1200	1350	1900	1300	1750	1750					4506	2958	5500
		2650	1800	5000	3250	1250	1550	700	750	3700	400	3750	2650	2100	2800	3950	3850	2509.38	1358.95	339.737		7721	7776	6900	7465.67	490.653	283.279
	7	1600	1200	1600	1250	475	1200	2750	200	2200	1400	2000	1000	1000	1900	2000	1500	1819.53	1253.2	221.537		2957	3098	3000	3213.67	400.554	163.525
		3250	600	1500	1250	5000	1400	6200	1000	3000	800	1000	700	2750	1500	2500	2500					2974	3253	4000
		4850	1800	3100	2500	5475	2600	8950	1200	5200	2200	3000	1700	3750	3400	4500	4000	3639.06	1908.9	477.226		5931	6351	7000	6427.33	538.572	310.945
	8	2800	750	1000	1000	750	600	4000	450	2700	1300	1600	500	2750	2250	5000	2000	2041.09	1220.45	215.747		3233	4120	4900	3500.5	1202.35	490.856
		2500	1200	3700	750	2250	1500	2000	1200	4115	500	1700	2250	3250	3450	3500	2000					2250	2000	4500
		5300	1950	4700	1750	3000	2100	6000	1650	6815	1800	3300	2750	6000	5700	8500	4000	4082.19	2120.16	530.04		5483	6120	9400	7001	2101.87	1213.51
	9	2700	2100	900	1600	500	1750	3500	100	6700	1600	3000	1900	1750	2750	5500	3200	2187.5	1403.68	248.138		3962	4715	4000	3696.17	801.097	327.046
		3250	2200	1600	1700	1300	900	4300	1300	500	1400	2600	1250	1200	2600	2750	1600					2500	4000	3000
		5950	4300	2500	3300	1800	2650	7800	1400	7200	3000	5600	3150	2950	5350	8250	4800	4375	2135.34	533.834		6462	8715	7000	7392.33	1176.62	679.325
	10	3000	2750	900	2100	2000	2000	2750	950	1000	100	100	1600	1000	2800	4200	4500	1984.38	1305.21	326.302		3500	5000	4000	4166.67	763.763	440.959
Clinical scores		590	182	546	12	14	775	237	882	578	964	965	540	542	313	625	626	mean	SD	SEM		143	144	672	mean	SD	SEM
	2	6.5	6.5	7	6	6.5	7	6.5	7.5	6	9.5	11	11	13	12	9	10	8.4375	2.34432	0.58608		6	6	7.5	6.5	0.866025	0.5
	3	9	9	7.5	10	10	9	12.5	11.5	9	9	9.5	10	10	9.5	11	10	9.78125	1.1686	0.29215		7.5	10.5	9.5	9.16667	1.52753	0.881917
	4	9.5	9	10	11	11	9	9.5	13	9	9	9	11.5	9	9.5	9	9	9.8125	1.19548	0.298869		8	8.5	9.5	8.66667	0.763763	0.440959
	5	9	9	9	10	9	9	10	12.5	9	9	9	9.5	7.5	10	9	9	9.34375	1.02825	0.257062		7	7.5	9.5	8	1.32288	0.763763
	6	8.5	8	9	10	10.5	9	9	11	9	9	9	9.5	9	9	9	9	9.21875	0.729583	0.182396		7	6.5	6.5	6.66667	0.288675	0.166667
	7	9	9	9	10	9	9	9	13	9	11.5	9	10.5	10	9	9	9	9.625	1.1619	0.290474		6.5	6.5	6	6.33333	0.288675	0.166667
	8	7	9	11	9.5	9	9	7.5	14	8	14.5	9	9	9	8.5	8.5	9	9.46875	2.0613	0.515325		6	6	6	6	0	0
	9	7	9	9.5	8.5	9	9	6.5	12.5	6	11	8	9	7.5	7.5	7.5	8	8.46875	1.63777	0.409443		6.5	6	6	6.16667	0.288675	0.166667
	10	6	8	9	9	9	9	6	12	6	9	7	9	8	7	7	8	8.0625	1.56924	0.392309		6	6	6	6	0	0
Fecal scores		590	182	546	12	14	775	237	882	578	964	965	540	542	313	625	626	mean	SD	SEM		143	144	672	mean	SD	SEM
	2	1	1	2	1	1	1	1	1	1	3	3	3	4	4	4	4	2.5	1.24434	0.219971		1	1	1	1.5	1.22474	0.5
		2	2	2	1	2	3	2	4	1	4	3	3	4	4	4	4					1	1	4
	3	4	4	2	3	4	4	4	4	4	4	4	4	4	3	4	4	3.78125	0.490844	0.0867697		2	3	4	3.33333	0.816497	0.333333
		4	4	3	4	4	4	4	4	4	4	4	3	3	4	4	4					3	4	4
	4	4	4	4	4	4	4	4	4	4	4	4	4	4	3	4	4	3.96875	0.176777	0.03125		3	4	4	3.5	0.547723	0.223607
		4	4	4	4	4	4	4	4	4	4	4	4	4	4	4	4					3	3	4
	5	4	4	4	4	4	4	4	4	4	4	4	4	1	4	4	4	3.8125	0.592289	0.104703		2	3	4	2.83333	0.983192	0.401386
		3	4	4	4	4	4	4	4	4	4	4	3	3	4	4	4					2	2	4
	6	4	3	4	4	4	4	4	4	4	4	4	4	4	4	4	4	3.90625	0.296145	0.0523515		1	1	2	1.66667	0.816497	0.333333
		3	3	4	4	4	4	4	4	4	4	4	4	4	4	4	4					3	2	1
	7	4	4	4	4	4	4	4	4	4	4	4	4	4	4	4	4	4	0	0		1	1	1	1.33333	0.516398	0.210819
		4	4	4	4	4	4	4	4	4	4	4	4	4	4	4	4					2	2	1
	8	2	4	4	4	4	4	2	3	3	4	4	4	4	4	3	4	3.625	0.659912	0.116657		1	1	1	1	0	0
		2	4	4	4	4	4	3	4	3	4	4	4	4	3	4	4					1	1	1
	9	2	4	4	3	4	4	2	2	1	4	3	4	2	3	3	3	2.96875	0.999496	0.176688		1	1	1	1.16667	0.408248	0.166667
		2	4	4	4	4	4	1	3	1	3	3	4	3	2	2	3					2	1	1
	10	1	3	4	4	4	4	1	2	1	2	2	4	3	2	2	3	2.625	1.14746	0.286865		1	1	1	1	0	0
Oocyst counts		590	182	546	12	14	775	237	882	578	964	965	540	542	313	625	626	mean	SD	SEM		143	144	672	mean	SD	SEM
	3	5.00635e+07	2.47164e+08	3.88945e+09	1.11129e+10	8.28187e+09	3.58023e+08	6.70013e+09	4.57008e+09	1.64723e+10	4.005e+09	1.21317e+09	8.41759e+09	7.22266e+09	7.51749e+09	1.35747e+10	2.42369e+10	7.36685e+09	6.55714e+09	1.63929e+09		3.34971e+07	1.13273e+08	1.16694e+08	8.78213e+07	4.70772e+07	2.71801e+07
	4	8.87665e+06	2.24546e+09	1.03296e+10	2.36146e+10	3.76255e+09	3.89495e+08	632103	3.76653e+10	3.58404e+09	6.05419e+09	4.57697e+09	5.92401e+10	3.35472e+10	1.86644e+09	1.60955e+10	1.72307e+10	1.37632e+10	1.70025e+10	4.25061e+09		1.5745e+08	3.92323e+07	7.85182e+09	2.68283e+09	4.47686e+09	2.58472e+09
	5	4.29156e+07	3.14082e+09	6.10895e+09	1.68892e+10	3.87815e+09	1.96266e+09	1.83711e+06	7.49382e+10	1.96966e+09	9.18278e+09	9.78151e+09	1.02594e+10	5.99987e+09	1.08839e+09	9.70782e+09	1.2133e+10	1.04428e+10	1.78699e+10	4.46747e+09		5.76183e+06	447103	1.03677e+08	3.66287e+07	5.81265e+07	3.35594e+07
	6	7.70593e+07	2.11701e+09	9.45829e+09	3.4184e+10	3.13465e+10	6.21802e+09	3.71727e+08	1.14969e+09	1.00261e+09	1.48029e+10	1.50182e+10	4.00029e+10	7.03508e+09	2.35051e+09	1.44062e+10	5.30161e+10	1.45348e+10	1.63793e+10	4.09482e+09		520816	6.25299e+06	1.3476e+06	2.70714e+06	3.0985e+06	1.78892e+06
	7	8.70618e+06	1.90232e+09	2.42986e+10	4.10621e+10	2.04085e+10	5.10888e+08	3.61319e+06	2.80615e+09	2.23063e+09	3.22631e+09	2.56548e+10	2.70226e+10	3.78534e+09	1.82535e+09	1.37339e+10	8.58477e+09	1.10665e+10	1.27254e+10	3.18135e+09		404209	111880	9.49874e+07	3.18345e+07	5.46922e+07	3.15766e+07
	8	6.42632e+06	2.35841e+09	1.68396e+10	1.75289e+10	4.84458e+10	9.40195e+07	2.07596e+08	1.60123e+09	3.91392e+09	3.158e+09	3.52212e+09	6.95895e+09	2.68886e+08	2.37425e+08	3.156e+09	4.70409e+09	7.06259e+09	1.22916e+10	3.07291e+09		166864	8166.73	278111	151047	135666	78326.6
	9	4.04388e+07	4.43723e+08	8.82807e+08	1.63112e+10	1.69051e+10	3.8012e+06	3.05543e+07	4.57925e+07	1.0611e+09	1.68374e+08	3.44618e+08	3.77714e+09	5.79032e+08	128391	2.61114e+06	3.33308e+09	2.74559e+09	5.53288e+09	1.38322e+09		129289	565627	24734	239883	286906	165645
	10	1.76007e+07	1.24696e+08	2.92755e+08	3.26782e+09	2.24209e+11	207214	8.19961e+07	1.48721e+08	2.46683e+09	2.12195e+06	4.07423e+07	4.28326e+08	1.6327e+08	251385	9.09964e+07	3.85112e+06	1.44587e+10	5.59416e+10	1.39854e+10		260191	25542.4	62110	115948	126249	72890.1
Weights		590	182	546	12	14	775	237	882	578	964	965	540	542	313	625	626	mean	SD	SEM		143	144	672	mean	SD	SEM
	S	80	37	44.9	43.2	40.5	39.5	92	40	49.5	38.2	59.4	40	40.5	38.6	42.7	38.6	47.7875	16.039	4.00975		39.5	42.3	95	58.9333	31.266	18.0514
	E	81.5	40	40.5	40.9	38.9	41.4	92	35	55.2	38.6	49.1	39	37.7	37.7	43.2	40.7	46.9625	16.3666	4.09165		42	45.9	100	62.6333	32.4192	18.7172
	%∆	1.875	8.10811	-9.79955	-5.32407	-3.95062	4.81013	0	-12.5	11.5152	1.04712	-17.3401	-2.5	-6.91358	-2.33161	1.17096	5.44041	-1.66829	7.61106	1.90277		6.32911	8.51064	5.26316	6.70097	1.65537	0.955727
